# Supplementary material for: Closing Tobacco Treatment Gaps for Rural Populations: The Role of Clinic-Based Pharmacists at a Federally Qualified Health Center
Source: Pharmacy (Basel). 2025 Jan 26;13(1):10. doi: 10.3390/pharmacy13010010 (PMC11858977; doi:10.3390/pharmacy13010010)
Supplement: Supplementary file 1 [file pharmacy-13-00010-s001.zip]

Archive with 1 entries (1 files):
- pharmacy-3393185-supplementary.pdf
